# Supplementary material for: Genome-Wide Analysis of Exertional Rhabdomyolysis in Sickle Cell Trait Positive African Americans
Source: Genes (Basel). 2024 Mar 26;15(4):408. doi: 10.3390/genes15040408 (PMC11049803; doi:10.3390/genes15040408)
Supplement: Supplementary file 1 [file genes-15-00408-s001.zip]

Archive with 1 entries (1 files):
- genes-2880699-supplementary.pdf
